# Supplementary material for: COX-2 Deficiency Promotes White Adipogenesis via PGE2-Mediated Paracrine Mechanism and Exacerbates Diet-Induced Obesity
Source: Cells. 2022 Jun 2;11(11):1819. doi: 10.3390/cells11111819 (PMC9180646; doi:10.3390/cells11111819)
Supplement: Supplementary file 1 [file cells-11-01819-s001.zip]

Archive with 1 entries (1 files):
- cells-1726398-supplementary.pdf
